# Supplementary material for: Tuning the Optical Properties of Electrospun Poly(methyl methacrylate) Nanofibres via Montmorillonite and Magnetite Ratios
Source: Polymers (Basel). 2025 Jan 31;17(3):384. doi: 10.3390/polym17030384 (PMC11820435; doi:10.3390/polym17030384)
Supplement: Supplementary file 1 [file polymers-17-00384-s001.zip]

Archive with 1 entries (1 files):
- polymers-3398857-supplementary.pdf
